# Supplementary material for: Heat pump supply chain environmental impact reduction to improve the UK energy sustainability, resiliency and security
Source: Sci Rep. 2023 Nov 23;13:20633. doi: 10.1038/s41598-023-47850-x (PMC10667211; doi:10.1038/s41598-023-47850-x)
Supplement: Supplementary file 1 — Supplementary Information. [file 41598_2023_47850_MOESM1_ESM.xlsx]

## Sheet: SI
Heat pump supply chain environmental impact reduction to improve the UK energy sustainability, resiliency and security
Moein Shamoushaki a,b *, S.C. Lenny Koh a,b * a Sheffield University Management School, The University of Sheffield, Sheffield, S10 1FL, United Kingdom b Energy Institute, The University of Sheffield, Sheffield, S10 2TN, United Kingdom * Corresponding authors: m.shamoushaki@sheffield.ac.uk , s.c.l.koh@sheffield.ac.uk
Supplementary Information
Table S1. Inventory data for all phases of air-source heat pump
Table S2. Inventory data for all phases of ground-source heat pump
Table S3. Inventory data for all phases of water-source heat pump
Table S4. Inventory data for all phases of hydrogen-source heat pump
Table S5. Transportation and distribution information for all considered technologies

## Sheet: ASHP
Table S1. Inventory data for all phases of air-source heat pump
	Manufacturing
NO	Component	Material	Weight	Unit	Ref	Explanation
1	Evaporator and condenser	Low-alloyed steel	32	kg	Greening, Benjamin, and Adisa Azapagic. "Domestic heat pumps: Life cycle environmental impacts and potential implications for the UK." Energy 39, no. 1 (2012): 205-217.
2	Housing and compressor	Reinforcing steel	120	kg	Sevindik, Selman, Catalina Spataru, Teresa Domenech Aparisi, and Raimund Bleischwitz. "A comparative environmental assessment of heat pumps and gas boilers towards a circular economy in the UK." Energies 14, no. 11 (2021): 3027.
3	Wiring, piping and expansion valve	Copper	35.2	kg	"	UK data
4	Pipework insulation	Elastomere	16	kg	"	Data for a 10 kW ASHP ?
5	Wiring insulation	Polyvinylchloride	1.6	kg	"
6	Lubricating oil	Polyolester oil	2.7	kg	"
7	Air fan	Copper	1.4	kg	"
	"	HDPE	0.5	kg	"
8	Refrigerant	R-134a	4.9	kg	"
	"	Losses	3% (manufacture) & 6% (operation, annually)
9	Energy	Medium-voltage electricity	504	MJ	Naumann, Gabriel, Elke Schropp, and Matthias Gaderer. "Life Cycle Assessment of an Air-Source Heat Pump and a Condensing Gas Boiler Using an Attributional and a Consequential Approach." Procedia CIRP 105 (2022): 351-356.	Data for a 5 kW ASHP ?
	"	Heat	1400	MJ	Naumann, Gabriel, Elke Schropp, and Matthias Gaderer. "Life Cycle Assessment of an Air-Source Heat Pump and a Condensing Gas Boiler Using an Attributional and a Consequential Approach." Procedia CIRP 105 (2022): 351-356.
	Assembly & Installation
NO	Process	Energy	Weight	Unit	Ref
1	Assembly	Medium-voltage electricity (European mix)	504	MJ	Greening, Benjamin, and Adisa Azapagic. "Domestic heat pumps: Life cycle environmental impacts and potential implications for the UK." Energy 39, no. 1 (2012): 205-217.
2	"	Natural gas	1400	MJ	Sevindik, Selman, Catalina Spataru, Teresa Domenech Aparisi, and Raimund Bleischwitz. "A comparative environmental assessment of heat pumps and gas boilers towards a circular economy in the UK." Energies 14, no. 11 (2021): 3027.	Explanation
	O & M
NO	Process/Item	Weight	Unit	Ref
1	UK electricity	0.357	kWh/kWh heat generated	Greening, Benjamin, and Adisa Azapagic. "Domestic heat pumps: Life cycle environmental impacts and potential implications for the UK." Energy 39, no. 1 (2012): 205-217.
2	Refrigerant	0.294	kg (annually)	Sevindik, Selman, Catalina Spataru, Teresa Domenech Aparisi, and Raimund Bleischwitz. "A comparative environmental assessment of heat pumps and gas boilers towards a circular economy in the UK." Energies 14, no. 11 (2021): 3027.
						Explanation

## Sheet: GSHP
Table S2. Inventory data for all phases of ground-source heat pump
	Manufacturing
NO	Component	Material	Weight	Unit	Ref	Explanation
1	Evaporator and condenser	Low-alloyed steel	20	kg	Greening, Benjamin, and Adisa Azapagic. "Domestic heat pumps: Life cycle environmental impacts and potential implications for the UK." Energy 39, no. 1 (2012): 205-217.
2	Housing and compressor	Reinforcing steel	75	kg	Sevindik, Selman, Catalina Spataru, Teresa Domenech Aparisi, and Raimund Bleischwitz. "A comparative environmental assessment of heat pumps and gas boilers towards a circular economy in the UK." Energies 14, no. 11 (2021): 3027.
3	Wiring, piping and expansion valve	Copper	22	kg	"	UK data
4	Pipework insulation	Elastomere	10	kg	"
5	Wiring insulation	Polyvinylchloride	1	kg	"
6	Lubricating oil	Polyolester oil	1.7	kg	"
7	Refrigerant	R-134a	3.09	kg	"
	"	Losses	3% (manufacture) & 6% (operation, annually)
8	Energy	Medium-voltage electricity	504	MJ	Bahlawan, Hilal, Witold-Roger Poganietz, Pier Ruggero Spina, and Mauro Venturini. "Cradle-to-gate life cycle assessment of energy systems for residential applications by accounting for scaling effects." Applied Thermal Engineering 171 (2020): 115062.
	"	Heat	1400	MJ	Bahlawan, Hilal, Witold-Roger Poganietz, Pier Ruggero Spina, and Mauro Venturini. "Cradle-to-gate life cycle assessment of energy systems for residential applications by accounting for scaling effects." Applied Thermal Engineering 171 (2020): 115062.
9	Water usage	Water	0.708	m3	Bahlawan, Hilal, Witold-Roger Poganietz, Pier Ruggero Spina, and Mauro Venturini. "Cradle-to-gate life cycle assessment of energy systems for residential applications by accounting for scaling effects." Applied Thermal Engineering 171 (2020): 115062.
	Heat collector
	Component	Material	Weight	Unit	Ref
10	Pipework	HDPE (horizontal heat collector, HHC)	301.2	kg	Greening, Benjamin, and Adisa Azapagic. "Domestic heat pumps: Life cycle environmental impacts and potential implications for the UK." Energy 39, no. 1 (2012): 205-217.
	"	HDPE (vertical heat collector, VHC)	183.1	kg	Sevindik, Selman, Catalina Spataru, Teresa Domenech Aparisi, and Raimund Bleischwitz. "A comparative environmental assessment of heat pumps and gas boilers towards a circular economy in the UK." Energies 14, no. 11 (2021): 3027.
11	Insulation	LDPE	4.7	kg	"
12	Heat carrier Liquid	Ethylene glycol (horizontal)	167	kg	"
	"	Ethylene glycol (vertical)	100.2	kg	"
13	Manifold	Brass	6.6	kg	"
14	Back-fill	Cement (VHC only)	19.1	kg	"
	"	Bentonite (VHC only)	3.8	kg	"
15	Scaffolding, rods, supports	Reinforcing steel	33	kg	"
16	Equiment operation	Water	10.2	m3	"
	"	Diesel (equipment transport and operation)	5.02	MWh	"
	Assembly & Installation
NO	Process	Energy	Weight	Unit	Ref
1	Assembly & Installation	Medium-voltage electricity (European mix)	337	MJ	Greening, Benjamin, and Adisa Azapagic. "Domestic heat pumps: Life cycle environmental impacts and potential implications for the UK." Energy 39, no. 1 (2012): 205-217.
2	"	Natural gas	875	MJ	Sevindik, Selman, Catalina Spataru, Teresa Domenech Aparisi, and Raimund Bleischwitz. "A comparative environmental assessment of heat pumps and gas boilers towards a circular economy in the UK." Energies 14, no. 11 (2021): 3027.	Explanation
3	"	Diesel (vertical heat collector)	810	MJ	"
4	"	Diesel (horizontal heat collector)	9720	MJ	"
	O & M
NO	Process/Item	Weight	Unit	Ref
1	UK electricity	0.256	kWh/kWh heat generated	Greening, Benjamin, and Adisa Azapagic. "Domestic heat pumps: Life cycle environmental impacts and potential implications for the UK." Energy 39, no. 1 (2012): 205-217.
2	Refrigerant	0.185	kg (annually)	Sevindik, Selman, Catalina Spataru, Teresa Domenech Aparisi, and Raimund Bleischwitz. "A comparative environmental assessment of heat pumps and gas boilers towards a circular economy in the UK." Energies 14, no. 11 (2021): 3027.

## Sheet: WSHP
Table S3. Inventory data for all phases of water-source heat pump
	Manufacturing
NO	Component	Material	Weight	Unit	Ref	Explanation
1	Evaporator and condenser	Low-alloyed steel	20	kg	Greening, Benjamin, and Adisa Azapagic. "Domestic heat pumps: Life cycle environmental impacts and potential implications for the UK." Energy 39, no. 1 (2012): 205-217.
2	Housing and compressor	Reinforcing steel	75	kg	Sevindik, Selman, Catalina Spataru, Teresa Domenech Aparisi, and Raimund Bleischwitz. "A comparative environmental assessment of heat pumps and gas boilers towards a circular economy in the UK." Energies 14, no. 11 (2021): 3027.
3	Wiring, piping and expansion valve	Copper	22	kg	"
4	Pipework insulation	Elastomere	10	kg	"
5	Wiring insulation	Polyvinylchloride	1	kg	"
6	Lubricating oil	Polyolester oil	1.7	kg	"
7	Refrigerant	R-134a	3.09	kg	"
	"	Losses	3% (manufacture) & 6% (operation, annually)
8	Energy	Medium-voltage electricity	504	MJ	Bahlawan, Hilal, Witold-Roger Poganietz, Pier Ruggero Spina, and Mauro Venturini. "Cradle-to-gate life cycle assessment of energy systems for residential applications by accounting for scaling effects." Applied Thermal Engineering 171 (2020): 115062.
	"	Heat	1400	MJ	Bahlawan, Hilal, Witold-Roger Poganietz, Pier Ruggero Spina, and Mauro Venturini. "Cradle-to-gate life cycle assessment of energy systems for residential applications by accounting for scaling effects." Applied Thermal Engineering 171 (2020): 115062.
9	Water usage	Water	0.708	m3	Bahlawan, Hilal, Witold-Roger Poganietz, Pier Ruggero Spina, and Mauro Venturini. "Cradle-to-gate life cycle assessment of energy systems for residential applications by accounting for scaling effects." Applied Thermal Engineering 171 (2020): 115062.
	Heat collector
	Component	Material	Weight	Unit	Ref
8	Pipework	HDPE (horizontal heat collector, HHC)	301.2	kg	Greening, Benjamin, and Adisa Azapagic. "Domestic heat pumps: Life cycle environmental impacts and potential implications for the UK." Energy 39, no. 1 (2012): 205-217.
	"	HDPE (vertical heat collector, VHC)	194.9	kg	Sevindik, Selman, Catalina Spataru, Teresa Domenech Aparisi, and Raimund Bleischwitz. "A comparative environmental assessment of heat pumps and gas boilers towards a circular economy in the UK." Energies 14, no. 11 (2021): 3027.
9	Insulation	LDPE	4.7	kg	"
10	Heat carrier Liquid	Ethylene glycol (horizontal)	167	kg	"
	"	Ethylene glycol (vertical)	106.09	kg	"
11	Manifold	Brass	6.6	kg	"
12	Back-fill	Cement (VHC only)	1.3	kg	"
	"	Bentonite (VHC only)	0.3	kg	"
13	Scaffolding, rods, supports	Reinforcing steel	33	kg	"
	Weight	Cast iron (HHC)	34	kg	"
	"	Cast iron (VHC):	8.5	kg	"
	Assembly & Installation
NO	Process	Energy	Weight	Unit	Ref
1	Assembly & Installation	Medium-voltage electricity (European mix)	337	MJ	Greening, Benjamin, and Adisa Azapagic. "Domestic heat pumps: Life cycle environmental impacts and potential implications for the UK." Energy 39, no. 1 (2012): 205-217.
2	"	Natural gas	875	MJ	Sevindik, Selman, Catalina Spataru, Teresa Domenech Aparisi, and Raimund Bleischwitz. "A comparative environmental assessment of heat pumps and gas boilers towards a circular economy in the UK." Energies 14, no. 11 (2021): 3027.
3	"	Diesel (vertical heat collector)	540	MJ	"
	O & M
NO	Process/Item	Weight	Unit	Ref
1	UK electricity	0.256	kWh/kWh heat generated	Greening, Benjamin, and Adisa Azapagic. "Domestic heat pumps: Life cycle environmental impacts and potential implications for the UK." Energy 39, no. 1 (2012): 205-217.
2	Refrigerant	0.185	kg (annually)	Sevindik, Selman, Catalina Spataru, Teresa Domenech Aparisi, and Raimund Bleischwitz. "A comparative environmental assessment of heat pumps and gas boilers towards a circular economy in the UK." Energies 14, no. 11 (2021): 3027.

## Sheet: HSHP
Table S4. Inventory data for all phases of hydrogen-source heat pump
	Manufacturing
NO	Component	Material	Weight	Unit	Ref
1	Evaporator and condenser	Low-alloyed steel	20	kg	Greening, Benjamin, and Adisa Azapagic. "Domestic heat pumps: Life cycle environmental impacts and potential implications for the UK." Energy 39, no. 1 (2012): 205-217.
2	Housing and compressor	Reinforcing steel	75	kg	Sevindik, Selman, Catalina Spataru, Teresa Domenech Aparisi, and Raimund Bleischwitz. "A comparative environmental assessment of heat pumps and gas boilers towards a circular economy in the UK." Energies 14, no. 11 (2021): 3027.
3	Wiring, piping and expansion valve	Copper	22	kg	"
4	Pipework insulation	Elastomere	10	kg	"
5	Wiring insulation	Polyvinylchloride	1	kg	"
6	Lubricating oil	Polyolester oil	1.7	kg	"
7	Refrigerant	R-134a	3.09	kg	"
"		Losses	3% (manufacture) & 6% (operation, annually)
8	Energy	Medium-voltage electricity	504	MJ	Bahlawan, Hilal, Witold-Roger Poganietz, Pier Ruggero Spina, and Mauro Venturini. "Cradle-to-gate life cycle assessment of energy systems for residential applications by accounting for scaling effects." Applied Thermal Engineering 171 (2020): 115062.
"	"	Heat	1400	MJ	Bahlawan, Hilal, Witold-Roger Poganietz, Pier Ruggero Spina, and Mauro Venturini. "Cradle-to-gate life cycle assessment of energy systems for residential applications by accounting for scaling effects." Applied Thermal Engineering 171 (2020): 115062.
9	Water usage	Water	0.708	m3	Bahlawan, Hilal, Witold-Roger Poganietz, Pier Ruggero Spina, and Mauro Venturini. "Cradle-to-gate life cycle assessment of energy systems for residential applications by accounting for scaling effects." Applied Thermal Engineering 171 (2020): 115062.
	Alkaline electrolysis
	Component	Material	Weight	Unit	Ref
10	Electrolysis	Copper	0.000193	kg	Famiglietti, Jacopo, Tommaso Toppi, Davide Bonalumi, and Mario Motta. "Heat pumps for space heating and domestic hot water production in residential buildings, an environmental comparison in a present and future scenario." Energy Conversion and Management 276 (2023): 116527.
"	"	Unalloyed steel	0.0193	kg	"
"	"	Nickel	0.00183	kg	"
"	"	Aluminum	4.34e-05	kg	"
"	"	Calendered rigid plastic	7.52e-05	kg	"
"	"	Polytetrafluoroethylene	7.52e-06	kg	"
"	"	Acrylonitrile butadiene styrene	1.54e-05	kg	"
"	"	Polyphenylene sulfide	3.28e-05	kg	"
"	"	Polysulfones	2.51e-05	kg	"
"	"	N-Methyl-2-pyrrolidone	0.000125	kg	"
"	"	Aniline	4.72e-06	kg	"
"	"	Acetic anhydride	5.2e-06	kg	"
"	"	Terephthalic acid	8.48e-06	kg	"
"	"	Nitric acid	3.18e-06	kg	"
"	"	Hydrochloric acid	1.25e-05	kg	"
"	"	Graphite	4.14e-05	kg	"
"	"	Lubricating oil	4.63e-08	kg	"
"	"	Zirconium oxide	0.000106	kg	"
"	"	Carbon monoxide	1.45e-05	kg	"
"	"	Decarbonized water	0.00106	kg	"
"	"	Deionized water	0.00829	kg	"
"	"	Industrial machine production	1.54e-08	kg	"
"	"	Plaster mixing	7.52e-05	kg	"
"	"	Electricity	0.000964	kWh	"
"	"	Heat	0.00848	MJ	"
"	"	Steam	6.47e-05	MJ	"
	Assembly & Installation
NO	Process	Energy	Weight	Unit	Ref
1	Assembly & Installation	Medium-voltage electricity (European mix)	337	MJ	Greening, Benjamin, and Adisa Azapagic. "Domestic heat pumps: Life cycle environmental impacts and potential implications for the UK." Energy 39, no. 1 (2012): 205-217.
2	"	Natural gas	875	MJ	Sevindik, Selman, Catalina Spataru, Teresa Domenech Aparisi, and Raimund Bleischwitz. "A comparative environmental assessment of heat pumps and gas boilers towards a circular economy in the UK." Energies 14, no. 11 (2021): 3027.
3	"	Diesel (vertical heat collector)	540	MJ	"
	O & M
NO	Process/Item	Weight	Unit	Ref
1	UK electricity	0.256	kWh/kWh heat generated	Greening, Benjamin, and Adisa Azapagic. "Domestic heat pumps: Life cycle environmental impacts and potential implications for the UK." Energy 39, no. 1 (2012): 205-217.
2	Refrigerant	0.185	kg (annually)	Sevindik, Selman, Catalina Spataru, Teresa Domenech Aparisi, and Raimund Bleischwitz. "A comparative environmental assessment of heat pumps and gas boilers towards a circular economy in the UK." Energies 14, no. 11 (2021): 3027.
	Alkaline electrolysis
3	Electricity	5.00E + 01	kWh	Famiglietti, Jacopo, Tommaso Toppi, Davide Bonalumi, and Mario Motta. "Heat pumps for space heating and domestic hot water production in residential buildings, an environmental comparison in a present and future scenario." Energy Conversion and Management 276 (2023): 116527.
4	Deionized water	1.00E + 01	kg	"
5	Nitrogen	0.00029	kg	"
6	Potassium hydroxide	0.00019	kg	"
7	Steam	0.0391	MJ	"
8	Oxygen in air	7.94E + 00	kg	"

## Sheet: Transportation & distribution
Table S5. Transportation and distribution information for all considered technologies
			ASHP
NO	Manufacturing country	Point 1	Tranportation way	Point 2	Tranportation way	Point 3
1	Sweden	Gothenburg port	Lorry and cargo ship	Southampton port	Lorry	Distribution centre (London)
2	South Korea	Busan port	Lorry and cargo ship	Southampton port	Lorry	Distribution centre (London)
3	Ireland	Dublin port	Cargo ship	Liverpool port	Lorry	Distribution centre (Manchester)
4	China	Shenzhen port	Lorry and cargo ship	Southampton port	Lorry	Distribution centre (London)
5	Spain	Barcelona port	Cargo ship	Southampton port	Lorry	Distribution centre (London)
			GSHP
NO	Manufacturing country	Point 1	Tranportation way	Point 2	Tranportation way	Point 3
1	Sweden	Gothenburg port	Lorry and cargo ship	Southampton port	Lorry	Distribution centre (London)
2	Germany	From factory to German port	Lorry and cargo ship	Dover port	Lorry	Distribution centre (London)
3	Austria	From factory to Austrian port	Lorry and cargo ship	Dover port	Lorry	Distribution centre (London)
4	Italy	From factory to Italian port	Lorry and cargo ship	Dover port	Lorry	Distribution centre (London)
5	China	Shenzhen port	Lorry and cargo ship	Southampton port	Lorry	Distribution centre (London)
			WSHP
NO	Manufacturing country	Point 1	Tranportation way	Point 2	Tranportation way	Point 3
1	Sweden	Gothenburg port	Lorry and cargo ship	Southampton port	Lorry	Distribution centre (London)
2	Germany	From factory to German port	Lorry and cargo ship	Dover port	Lorry	Distribution centre (London)
3	Austria	From factory to Austrian port	Lorry and cargo ship	Dover port	Lorry	Distribution centre (London)
4	Italy	From factory to Italian port	Lorry and cargo ship	Dover port	Lorry	Distribution centre (London)
5	China	Shenzhen port	Lorry and cargo ship	Southampton port	Lorry	Distribution centre (London)
			HSHP
NO	Manufacturing country	Point 1	Tranportation way	Point 2	Tranportation way	Point 3
1	Sweden	Gothenburg port	Lorry and cargo ship	Southampton port	Lorry	Distribution centre (London)
2	Germany	From factory to German port	Lorry and cargo ship	Dover port	Lorry	Distribution centre (London)
3	Austria	From factory to Austrian port	Lorry and cargo ship	Dover port	Lorry	Distribution centre (London)
4	Italy	From factory to Italian port	Lorry and cargo ship	Dover port	Lorry	Distribution centre (London)
5	China	Shenzhen port	Lorry and cargo ship	Southampton port	Lorry	Distribution centre (London)
6	France (Electrolysis)	From factory to Calais port	Lorry and cargo ship	Dover port	Lorry	Distribution centre (London)
7	Germany (Electrolysis)	From factory to German port	Lorry and cargo ship	Dover port	Lorry	Distribution centre (London)
8	China (Electrolysis)	Shenzhen port	Lorry and cargo ship	Southampton port	Lorry	Distribution centre (London)
